# Supplementary material for: A genome-wide portrait of pervasive drug contaminants
Source: Sci Rep. 2021 Jun 14;11:12487. doi: 10.1038/s41598-021-91792-1 (PMC8203678; doi:10.1038/s41598-021-91792-1)
Supplement: Supplementary file 4 — Supplementary Information 3. [file 41598_2021_91792_MOESM4_ESM.xlsx]

## Sheet: README
A genome-wide portrait of pervasive drug contaminants by Joseph Uche Ogbede, Guri Giaever and Corey Nislow
This file contains the list of all compounds and their GO enrichments data.
Terminology used in the descriptions of column names and their definition are given below:
terminology	definition
querySet:	genes that have fitness defects above the score threshold
geneSet:	genes in a given GO set
column names	description
GOID	GO set ID
term	GO set term
id	unique node id (for graphing purposes)
cluster	color of node (for graphing purposes)
size	size of node -- proportional to FDR value (for graphing purposes)
formattedLabel	formatted label (for graphing purposes)
maxOverlapGeneScore	maximum fitness defect score of above (for graphing purposes)
filename	filename (for tracking purposes)
nGenes	number of genes in geneSet
overlapGenes	genes and their fitness defect scores that overlap with geneSet
querySetFraction	length of overlapping genes/number of genes scored significant in screen
geneSetFraction	length of overlapping genes/nGenes*100
foldEnrichment	querySetFraction/(nGenes/total number of genes)
P	significance of the foldEnrichment by the hypergeometric test
FDR	the P value adjusted for multiple hypothesisi testing by the Benjamini-Hochberg procedure
	of the enrichment of genes in the querySet for genes in the geneSet (foldEnrichment)

## Sheet: enrich_NDMA_674.9uM_190801__202
term	querySetFraction	geneSetFraction	foldEnrichment	P	FDR	overlapGenes	maxOverlapGeneScore	filename	GOID	formattedLabel	nGenes	size	cluster	id
ARGININE BIOSYNTHETIC PROCESS	0.07	100	29.22	4.8e-14	3.4e-11	ARG3(6.66)|ARG1(6.43)|ORT1(6.23)|ARG5,6(5.89)|CPA1(5.77)|ARG4(5.65)|CPA2(5.51)|ARG2(5.42)|ARG7(2.84)	6.66	tst	GO:0006526	ARGININE BIOSYNTHETIC PROCESS	9	40	#FF00CC	1
MITOCHONDRIAL TRANSLATION	0.15	21.7	6.34	1.4e-10	4.9e-08	RSM27(1.73)|IMG1(1.55)|RSM19(1.53)|NAM2(1.46)|MEF2(1.42)|MRP7(1.38)|GTF1(1.38)|IMG2(1.38)|MTG1(1.36)|SLS1(1.31)|SWS2(1.3)|RRF1(1.23)|RML2(1.19)|MRP51(1.17)|MEF1(1.16)|MRPL51(1.14)|MRPS5(1.08)|MRP1(1.08)	1.73	tst	GO:0032543	MITOCHONDRIAL TRANSLATION	83	29.89	#33CCFF	2
FATTY ACID BIOSYNTHETIC PROCESS	0.06	53.8	15.73	6.7e-08	1.6e-05	OAR1(2.64)|MCT1(2.54)|PPT2(2.52)|HTD2(2.17)|ETR1(2.16)|HFA1(1.33)|CEM1(1.32)	2.64	tst	GO:0006633	FATTY ACID BIOSYNTHETIC PROCESS	13	21.87	#33CC00	3
MITOCHONDRIAL GENOME MAINTENANCE	0.08	29.4	8.59	1e-07	1.8e-05	GGC1(3.48)|MDJ1(1.99)|MDM10(1.77)|HMI1(1.58)|GEP5(1.45)|MEF2(1.42)|MMM1(1.3)|MDM12(1.16)|MRPL51(1.14)|EXO5(1.11)	3.48	tst	GO:0000002	MITOCHONDRIAL GENOME MAINTENANCE	34	21.72	#9900FF	4
PROTEIN LIPOYLATION	0.03	80	23.37	6.4e-06	0.0009	LIP5(3.65)|LIP2(2.52)|AIM22(2.45)|GCV3(2.16)	3.65	tst	GO:0009249	PROTEIN LIPOYLATION	5	16.26	#FF9900	5
MITOCHONDRIAL OUTER MEMBRANE TRANSLOCASE COMPLEX ASSEMBLY	0.03	66.7	19.48	1.9e-05	0.0022	MDM10(1.77)|MMM1(1.3)|MDM12(1.16)|TOM5(1.07)	1.77	tst	GO:0070096	MITOCHONDRIAL OUTER MEMBRANE TRANSLOCASE COMPLEX ASSEMBLY	6	15.02	#9900FF	6
FATTY ACID METABOLIC PROCESS	0.06	25	7.3	3e-05	0.003	OAR1(2.64)|MCT1(2.54)|PPT2(2.52)|HTD2(2.17)|ETR1(2.16)|HFA1(1.33)|CEM1(1.32)	2.64	tst	GO:0006631	FATTY ACID METABOLIC PROCESS	28	14.56	#33CC00	7
MITOCHONDRION-ENDOPLASMIC RETICULUM MEMBRANE TETHERING	0.02	60	17.53	0.00037	0.026	MDM10(1.77)|MMM1(1.3)|MDM12(1.16)	1.77	tst	GO:1990456	MITOCHONDRION-ENDOPLASMIC RETICULUM MEMBRANE TETHERING	5	11.57	#9900FF	8
PROTEIN RETENTION IN GOLGI APPARATUS	0.03	36.4	10.62	0.00036	0.026	VPS4(1.83)|VPS27(1.64)|VPS36(1.24)|VPS5(1.09)	1.83	tst	GO:0045053	PROTEIN RETENTION IN GOLGI APPARATUS	11	11.57	#FFCCFF	10
PROTEIN MATURATION BY [4FE-4S] CLUSTER TRANSFER	0.02	60	17.53	0.00037	0.026	ISA2(3.11)|IBA57(3.03)|ISA1(2.55)	3.11	tst	GO:0106035	PROTEIN MATURATION BY [4FE-4S] CLUSTER TRANSFER	5	11.57	#FFFF00	9
PROTEIN IMPORT INTO MITOCHONDRIAL OUTER MEMBRANE	0.02	50	14.61	0.00073	0.043	MDM10(1.77)|MMM1(1.3)|MDM12(1.16)	1.77	tst	GO:0045040	PROTEIN IMPORT INTO MITOCHONDRIAL OUTER MEMBRANE	6	10.88	#9900FF	11
VACUOLE INHERITANCE	0.03	30.8	8.99	0.00074	0.043	PEP12(3.17)|PEP7(2.81)|VPS45(2.69)|VPS9(1.66)	3.17	tst	GO:0000011	VACUOLE INHERITANCE	13	10.88	#FF0000	12
MACROAUTOPHAGY	0.06	14.6	4.26	0.0011	0.057	AIM26(3.3)|PEP12(3.17)|VPS4(1.83)|RAS2(1.38)|HUR1(1.36)|VPS36(1.24)|PMR1(1.12)	3.3	tst	GO:0016236	MACROAUTOPHAGY	48	10.48	#006600	13
IRON-SULFUR CLUSTER ASSEMBLY	0.02	42.9	12.52	0.0012	0.062	ISA2(3.11)|IBA57(3.03)|ISA1(2.55)	3.11	tst	GO:0016226	IRON-SULFUR CLUSTER ASSEMBLY	7	10.37	#FFFF00	14
GOLGI TO ENDOSOME TRANSPORT	0.03	25	7.3	0.0017	0.081	PEP7(2.81)|VPS45(2.69)|VPS16(1.86)|VPS9(1.66)	2.81	tst	GO:0006895	GOLGI TO ENDOSOME TRANSPORT	16	10	#009999	15

## Sheet: enrich_NDEA_489.5uM_190329__202
term	querySetFraction	geneSetFraction	foldEnrichment	P	FDR	overlapGenes	maxOverlapGeneScore	filename	GOID	formattedLabel	nGenes	size	cluster	id
ATP EXPORT	0.05	75	11.66	5.5e-12	3.9e-09	VPS27(4.5)|VPS25(4.22)|BRO1(3.99)|VPS20(3.26)|DOA4(3.13)|DID4(3)|VPS28(2.9)|SNF8(2.47)|VPS36(2.36)|SNF7(2.14)|VPS24(2.12)|STP22(1.51)	4.5	tst	GO:1904669	ATP EXPORT	16	40	#FF00CC	1
LATE ENDOSOME TO VACUOLE TRANSPORT	0.05	68.8	10.69	2e-10	5.7e-08	VPS4(4.53)|VPS27(4.5)|VPS16(3.58)|VPS20(3.26)|DID4(3)|SNF7(2.14)|VPS24(2.12)|DID2(1.98)|PEP3(1.97)|STP22(1.51)|VPS38(1.42)	4.53	tst	GO:0045324	LATE ENDOSOME TO VACUOLE TRANSPORT	16	35.26	#FF00CC	2
UBIQUITIN-DEPENDENT PROTEIN CATABOLIC PROCESS VIA THE MULTIVESICULAR BODY SORTING PATHWAY	0.04	76.9	11.96	2.4e-10	5.7e-08	VPS25(4.22)|VPS20(3.26)|DOA4(3.13)|DID4(3)|VPS28(2.9)|SNF8(2.47)|VPS36(2.36)|SNF7(2.14)|VPS24(2.12)|STP22(1.51)	4.22	tst	GO:0043162	UBIQUITIN-DEPENDENT PROTEIN CATABOLIC PROCESS VIA THE MULTIVESICULAR BODY SORTING PATHWAY	13	35.26	#FF00CC	3
INTRALUMENAL VESICLE FORMATION	0.03	100	15.55	4.2e-09	7.3e-07	VPS4(4.53)|BRO1(3.99)|VPS20(3.26)|DOA4(3.13)|DID4(3)|SNF7(2.14)|VPS24(2.12)	4.53	tst	GO:0070676	INTRALUMENAL VESICLE FORMATION	7	30.73	#FF00CC	4
PROTEIN TARGETING TO VACUOLE	0.07	34	5.29	1.3e-08	1.8e-06	VPS27(4.5)|VPS25(4.22)|VPS16(3.58)|VPS8(3.18)|VPS28(2.9)|VPS9(2.77)|SNF8(2.47)|VPS45(2.42)|VPS36(2.36)|ARL1(1.99)|DID2(1.98)|VPS41(1.62)|PEP1(1.53)|STP22(1.51)|SNX4(1.31)|MVP1(1.2)	4.5	tst	GO:0006623	PROTEIN TARGETING TO VACUOLE	47	29.14	#FF00CC	5
TRNA WOBBLE URIDINE MODIFICATION	0.04	52.6	8.18	5.5e-08	6.5e-06	ELP6(2.62)|ELP3(2.37)|ELP2(2.24)|ELP4(2.17)|IKI3(2.05)|UBA4(1.95)|URM1(1.77)|SIT4(1.43)|NCS6(1.26)|NCS2(1.11)	2.62	tst	GO:0002098	TRNA WOBBLE URIDINE MODIFICATION	19	26.88	#33CCFF	6
PROTEIN LOCALIZATION BY THE CVT PATHWAY	0.06	33.3	5.18	4.2e-07	3.9e-05	PEP12(4.73)|TLG2(3.57)|VPS45(2.42)|TRS85(2.41)|VPS36(2.36)|YPT6(2.19)|ARL1(1.99)|RAS2(1.83)|VPS41(1.62)|COG6(1.6)|VAM7(1.54)|COG7(1.36)|SNX4(1.31)	4.73	tst	GO:0032258	PROTEIN LOCALIZATION BY THE CVT PATHWAY	39	23.73	#33CC00	7
PROTEIN URMYLATION	0.03	85.7	13.33	4.4e-07	3.9e-05	ELP6(2.62)|ELP2(2.24)|UBA4(1.95)|URM1(1.77)|NCS6(1.26)|NCS2(1.11)	2.62	tst	GO:0032447	PROTEIN URMYLATION	7	23.73	#33CCFF	8
GOLGI TO ENDOSOME TRANSPORT	0.03	50	7.77	2.1e-06	0.00017	VPS16(3.58)|VPS9(2.77)|VPS45(2.42)|YPT6(2.19)|PEP3(1.97)|SYS1(1.97)|PEP1(1.53)|PEP7(1.15)	3.58	tst	GO:0006895	GOLGI TO ENDOSOME TRANSPORT	16	21.15	#FF00CC	9
ARGININE BIOSYNTHETIC PROCESS	0.03	66.7	10.37	4.7e-06	0.00033	ARG3(4.67)|ARG5,6(1.97)|ARG1(1.65)|ORT1(1.59)|CPA1(1.49)|CPA2(1.43)	4.67	tst	GO:0006526	ARGININE BIOSYNTHETIC PROCESS	9	19.92	#9900FF	10
MACROAUTOPHAGY	0.06	27.1	4.21	5.9e-06	0.00035	PEP12(4.73)|VPS4(4.53)|AIM26(3.57)|HUR1(3.18)|TRS85(2.41)|VPS36(2.36)|YPT6(2.19)|ARL1(1.99)|RAS2(1.83)|VPS41(1.62)|VAM7(1.54)|PMR1(1.31)|MAK10(1.28)	4.73	tst	GO:0016236	MACROAUTOPHAGY	48	19.83	#33CC00	11
TRNA WOBBLE POSITION URIDINE THIOLATION	0.02	83.3	12.96	6e-06	0.00035	UBA4(1.95)|URM1(1.77)|SLM3(1.76)|NCS6(1.26)|NCS2(1.11)	1.95	tst	GO:0002143	TRNA WOBBLE POSITION URIDINE THIOLATION	6	19.83	#33CCFF	12
VACUOLE ORGANIZATION	0.03	50	7.77	4.4e-05	0.0024	CLN3(4.62)|VPS4(4.53)|VPS16(3.58)|VPS45(2.42)|PEP3(1.97)|VPS41(1.62)	4.62	tst	GO:0007033	VACUOLE ORGANIZATION	12	16.44	#FF00CC	13
MITOCHONDRION-ENDOPLASMIC RETICULUM MEMBRANE TETHERING	0.02	80	12.44	7.9e-05	0.004	MDM12(1.65)|MDM34(1.54)|MMM1(1.35)|MDM10(1.21)	1.65	tst	GO:1990456	MITOCHONDRION-ENDOPLASMIC RETICULUM MEMBRANE TETHERING	5	15.54	#FF9900	14
ENDOSOME TRANSPORT VIA MULTIVESICULAR BODY SORTING PATHWAY	0.02	55.6	8.64	0.00011	0.005	DID4(3)|VPS28(2.9)|VPS36(2.36)|VPS24(2.12)|DID2(1.98)	3	tst	GO:0032509	ENDOSOME TRANSPORT VIA MULTIVESICULAR BODY SORTING PATHWAY	9	15.13	#FF00CC	15
VESICLE FUSION	0.03	42.9	6.66	0.00013	0.0057	PEP12(4.73)|TLG2(3.57)|SSO2(3.04)|VAM7(1.54)|PEP7(1.15)|GOS1(1.02)	4.73	tst	GO:0006906	VESICLE FUSION	14	14.92	#FF00CC	16
INTRACELLULAR PROTEIN TRANSPORT	0.06	18.5	2.88	0.00015	0.0062	PEP12(4.73)|VPS27(4.5)|VPS16(3.58)|TLG2(3.57)|VPS8(3.18)|SSO2(3.04)|GYP1(2.73)|VPS45(2.42)|YPT6(2.19)|VPS17(2.02)|ARL1(1.99)|PEP3(1.97)|VPS41(1.62)|ARL3(1.56)|VAM7(1.54)	4.73	tst	GO:0006886	INTRACELLULAR PROTEIN TRANSPORT	81	14.75	#FF00CC	17
VESICLE DOCKING INVOLVED IN EXOCYTOSIS	0.02	66.7	10.37	0.00023	0.0084	SMY1(3.51)|VPS45(2.42)|PEP3(1.97)|PEP7(1.15)	3.51	tst	GO:0006904	VESICLE DOCKING INVOLVED IN EXOCYTOSIS	6	14.23	#FF00CC	19
TRYPTOPHAN BIOSYNTHETIC PROCESS	0.02	66.7	10.37	0.00023	0.0084	TRP3(2.99)|TRP4(2.95)|TRP1(2.21)|TRP5(1.62)	2.99	tst	GO:0000162	TRYPTOPHAN BIOSYNTHETIC PROCESS	6	14.23	#FFFF00	18
PROTEIN RETENTION IN GOLGI APPARATUS	0.02	45.5	7.07	0.00035	0.012	VPS4(4.53)|VPS27(4.5)|DID4(3)|VPS36(2.36)|VPS5(2.18)	4.53	tst	GO:0045053	PROTEIN RETENTION IN GOLGI APPARATUS	11	13.62	#FF0000	21
POSITIVE REGULATION OF TRANSCRIPTION ELONGATION FROM RNA POLYMERASE II PROMOTER	0.03	27.6	4.29	0.00034	0.012	NPL3(4.97)|MOT2(3.58)|CCR4(2.15)|POP2(2.07)|NAP1(2.03)|GIM5(2)|YKE2(1.71)|CTK1(1.07)	4.97	tst	GO:0032968	POSITIVE REGULATION OF TRANSCRIPTION ELONGATION FROM RNA POLYMERASE II PROMOTER	29	13.62	#FFCCFF	20
VACUOLAR TRANSPORT	0.03	30.4	4.73	0.00042	0.013	BRO1(3.99)|VPS20(3.26)|DID4(3)|SNF7(2.14)|VPS24(2.12)|DID2(1.98)|PEP1(1.53)	3.99	tst	GO:0007034	VACUOLAR TRANSPORT	23	13.4	#FF00CC	22
N-TERMINAL PROTEIN AMINO ACID ACETYLATION	0.02	57.1	8.89	0.0005	0.015	ARD1(2.36)|NAT1(1.91)|MAK10(1.28)|MAK3(1.23)	2.36	tst	GO:0006474	N-TERMINAL PROTEIN AMINO ACID ACETYLATION	7	13.16	#006600	23
TRNA PROCESSING	0.05	20	3.11	0.00059	0.017	CGI121(3.54)|ELP6(2.62)|ELP3(2.37)|ELP2(2.24)|ELP4(2.17)|IKI3(2.05)|UBA4(1.95)|URM1(1.77)|SLM3(1.76)|NCS6(1.26)|NCS2(1.11)	3.54	tst	GO:0008033	TRNA PROCESSING	55	12.95	#33CCFF	24
NEGATIVE REGULATION OF TRANSLATION	0.03	31.6	4.91	0.00088	0.024	NPL3(4.97)|SNF1(4.72)|SSD1(3.24)|POP2(2.07)|DHH1(1.72)|RPL16B(1.14)	4.97	tst	GO:0017148	NEGATIVE REGULATION OF TRANSLATION	19	12.37	#009999	25
PROTEIN TRANSPORT TO VACUOLE INVOLVED IN UBIQUITIN-DEPENDENT PROTEIN CATABOLIC PROCESS VIA THE MULTIVESICULAR BODY SORTING PATHWAY	0.03	31.6	4.91	0.00088	0.024	VPS27(4.5)|VPS25(4.22)|BRO1(3.99)|VPS28(2.9)|SNF8(2.47)|VPS36(2.36)	4.5	tst	GO:0043328	PROTEIN TRANSPORT TO VACUOLE INVOLVED IN UBIQUITIN-DEPENDENT PROTEIN CATABOLIC PROCESS VIA THE MULTIVESICULAR BODY SORTING PATHWAY	19	12.37	#CCCC00	26
CARBON CATABOLITE REPRESSION OF TRANSCRIPTION FROM RNA POLYMERASE II PROMOTER BY GLUCOSE	0.02	50	7.77	0.00095	0.025	VPS25(4.22)|SNF8(2.47)|VPS36(2.36)|TUP1(2.11)	4.22	tst	GO:0000433	CARBON CATABOLITE REPRESSION OF TRANSCRIPTION FROM RNA POLYMERASE II PROMOTER BY GLUCOSE	8	12.31	#993300	27
MITOCHONDRIAL GENOME MAINTENANCE	0.03	23.5	3.66	0.0011	0.027	MDJ1(1.75)|MDM12(1.65)|MDM34(1.54)|HMI1(1.52)|MMM1(1.35)|GGC1(1.22)|MDM10(1.21)|MEF2(1.06)	1.75	tst	GO:0000002	MITOCHONDRIAL GENOME MAINTENANCE	34	12.13	#FF9900	28
LATE ENDOSOME TO VACUOLE TRANSPORT VIA MULTIVESICULAR BODY SORTING PATHWAY	0.03	30	4.66	0.0012	0.029	VPS4(4.53)|VPS20(3.26)|VPS8(3.18)|VPS9(2.77)|SNF7(2.14)|DID2(1.98)	4.53	tst	GO:0032511	LATE ENDOSOME TO VACUOLE TRANSPORT VIA MULTIVESICULAR BODY SORTING PATHWAY	20	12.03	#FF00CC	29
N-TERMINAL PEPTIDYL-METHIONINE ACETYLATION	0.01	60	9.33	0.0024	0.051	NAT1(1.91)|MAK10(1.28)|MAK3(1.23)	1.91	tst	GO:0017196	N-TERMINAL PEPTIDYL-METHIONINE ACETYLATION	5	11.04	#006600	30
REGULATION OF TRANSCRIPTION BY RNA POLYMERASE I	0.01	60	9.33	0.0024	0.051	CKB2(1.62)|HMO1(1.47)|CKB1(1.04)	1.62	tst	GO:0006356	REGULATION OF TRANSCRIPTION BY RNA POLYMERASE I	5	11.04	#6699CC	33
PROTEIN MATURATION BY [4FE-4S] CLUSTER TRANSFER	0.01	60	9.33	0.0024	0.051	ISA1(4.02)|ISA2(3.47)|IBA57(2.92)	4.02	tst	GO:0106035	PROTEIN MATURATION BY [4FE-4S] CLUSTER TRANSFER	5	11.04	#CC99CC	32
PROTEIN LOCALIZATION TO ENDOSOME	0.01	60	9.33	0.0024	0.051	BRO1(3.99)|VPS9(2.77)|SNX4(1.31)	3.99	tst	GO:0036010	PROTEIN LOCALIZATION TO ENDOSOME	5	11.04	#FF00CC	31
INTRA-GOLGI VESICLE-MEDIATED TRANSPORT	0.02	40	6.22	0.0026	0.052	YPT6(2.19)|TRS65(2.03)|COG6(1.6)|COG7(1.36)	2.19	tst	GO:0006891	INTRA-GOLGI VESICLE-MEDIATED TRANSPORT	10	11.01	#33CC00	34
STRESS GRANULE ASSEMBLY	0.02	40	6.22	0.0026	0.052	THP2(2.12)|MFT1(1.87)|DHH1(1.72)|TIF4631(1.33)	2.12	tst	GO:0034063	STRESS GRANULE ASSEMBLY	10	11.01	#CCCCFF	35
VACUOLE FUSION, NON-AUTOPHAGIC	0.03	25	3.89	0.0033	0.065	CLN3(4.62)|VPS16(3.58)|VAM10(1.99)|PEP3(1.97)|VPS41(1.62)|VAM7(1.54)	4.62	tst	GO:0042144	VACUOLE FUSION, NON-AUTOPHAGIC	24	10.6	#FFCC99	36
VESICLE DOCKING	0.02	36.4	5.65	0.0038	0.073	PEP12(4.73)|TLG2(3.57)|SSO2(3.04)|VAM7(1.54)	4.73	tst	GO:0048278	VESICLE DOCKING	11	10.4	#FF00CC	37
GPI ANCHOR BIOSYNTHETIC PROCESS	0.01	50	7.77	0.0045	0.078	GUP1(3.72)|PER1(2.95)|LAS21(1.78)	3.72	tst	GO:0006506	GPI ANCHOR BIOSYNTHETIC PROCESS	6	10.29	#9966FF	38
PROTEIN LOCALIZATION TO GOLGI APPARATUS	0.01	50	7.77	0.0045	0.078	ARL1(1.99)|SYS1(1.97)|ARL3(1.56)	1.99	tst	GO:0034067	PROTEIN LOCALIZATION TO GOLGI APPARATUS	6	10.29	#CC6600	41
MITOCHONDRIAL OUTER MEMBRANE TRANSLOCASE COMPLEX ASSEMBLY	0.01	50	7.77	0.0045	0.078	MDM12(1.65)|MMM1(1.35)|MDM10(1.21)	1.65	tst	GO:0070096	MITOCHONDRIAL OUTER MEMBRANE TRANSLOCASE COMPLEX ASSEMBLY	6	10.29	#FF9900	39
PROTEIN IMPORT INTO MITOCHONDRIAL OUTER MEMBRANE	0.01	50	7.77	0.0045	0.078	MDM12(1.65)|MMM1(1.35)|MDM10(1.21)	1.65	tst	GO:0045040	PROTEIN IMPORT INTO MITOCHONDRIAL OUTER MEMBRANE	6	10.29	#FF9900	40
AROMATIC AMINO ACID FAMILY BIOSYNTHETIC PROCESS	0.02	33.3	5.18	0.0055	0.092	TRP3(2.99)|TRP4(2.95)|TRP1(2.21)|TRP5(1.62)	2.99	tst	GO:0009073	AROMATIC AMINO ACID FAMILY BIOSYNTHETIC PROCESS	12	10	#FFFF00	42

## Sheet: enrich_NMBA_13.7mM_190801__2021
term	querySetFraction	geneSetFraction	foldEnrichment	P	FDR	overlapGenes	maxOverlapGeneScore	filename	GOID	formattedLabel	nGenes	size	cluster	id
PROTEIN TARGETING TO VACUOLE	0.44	17	34.26	1.7e-11	1.2e-08	SNF8(1.89)|VPS36(1.85)|VPS28(1.4)|VPS27(1.36)|STP22(1.34)|VPS25(1.31)|VPS8(1.23)|VPS16(1.11)	1.89	tst	GO:0006623	PROTEIN TARGETING TO VACUOLE	47	40	#FF00CC	1
ATP EXPORT	0.33	37.5	75.48	4.6e-11	1.6e-08	SNF8(1.89)|VPS36(1.85)|VPS28(1.4)|VPS27(1.36)|STP22(1.34)|VPS25(1.31)	1.89	tst	GO:1904669	ATP EXPORT	16	39.43	#FF00CC	2
UBIQUITIN-DEPENDENT PROTEIN CATABOLIC PROCESS VIA THE MULTIVESICULAR BODY SORTING PATHWAY	0.28	38.5	77.41	2.1e-09	4.9e-07	SNF8(1.89)|VPS36(1.85)|VPS28(1.4)|STP22(1.34)|VPS25(1.31)	1.89	tst	GO:0043162	UBIQUITIN-DEPENDENT PROTEIN CATABOLIC PROCESS VIA THE MULTIVESICULAR BODY SORTING PATHWAY	13	32.98	#FF00CC	3
PROTEIN TRANSPORT TO VACUOLE INVOLVED IN UBIQUITIN-DEPENDENT PROTEIN CATABOLIC PROCESS VIA THE MULTIVESICULAR BODY SORTING PATHWAY	0.28	26.3	52.97	1.8e-08	3.2e-06	SNF8(1.89)|VPS36(1.85)|VPS28(1.4)|VPS27(1.36)|VPS25(1.31)	1.89	tst	GO:0043328	PROTEIN TRANSPORT TO VACUOLE INVOLVED IN UBIQUITIN-DEPENDENT PROTEIN CATABOLIC PROCESS VIA THE MULTIVESICULAR BODY SORTING PATHWAY	19	29.38	#33CCFF	4
LATE ENDOSOME TO VACUOLE TRANSPORT	0.22	25	50.32	7.5e-07	0.00011	VPS27(1.36)|STP22(1.34)|VPS4(1.15)|VPS16(1.11)	1.36	tst	GO:0045324	LATE ENDOSOME TO VACUOLE TRANSPORT	16	22.77	#33CC00	5
CARBON CATABOLITE REPRESSION OF TRANSCRIPTION FROM RNA POLYMERASE II PROMOTER BY GLUCOSE	0.17	37.5	75.48	5.7e-06	0.00067	SNF8(1.89)|VPS36(1.85)|VPS25(1.31)	1.89	tst	GO:0000433	CARBON CATABOLITE REPRESSION OF TRANSCRIPTION FROM RNA POLYMERASE II PROMOTER BY GLUCOSE	8	19.26	#9900FF	6
PROTEIN RETENTION IN GOLGI APPARATUS	0.17	27.3	54.89	1.7e-05	0.0017	VPS36(1.85)|VPS27(1.36)|VPS4(1.15)	1.85	tst	GO:0045053	PROTEIN RETENTION IN GOLGI APPARATUS	11	17.52	#FF9900	7
CELL MORPHOGENESIS	0.11	28.6	57.51	0.00048	0.042	ELM1(1.36)|SRV2(1.09)	1.36	tst	GO:0000902	CELL MORPHOGENESIS	7	11.38	#FFFF00	8
ENDOSOMAL TRANSPORT	0.11	25	50.32	0.00064	0.05	VPS16(1.11)|END3(1.02)	1.11	tst	GO:0016197	ENDOSOMAL TRANSPORT	8	11.06	#FFCCFF	9
ENDOSOME TRANSPORT VIA MULTIVESICULAR BODY SORTING PATHWAY	0.11	22.2	44.73	0.00082	0.058	VPS36(1.85)|VPS28(1.4)	1.85	tst	GO:0032509	ENDOSOME TRANSPORT VIA MULTIVESICULAR BODY SORTING PATHWAY	9	10.79	#FF00CC	10
RETICULOPHAGY	0.11	18.2	36.6	0.0012	0.08	STP22(1.34)|VPS4(1.15)	1.34	tst	GO:0061709	RETICULOPHAGY	11	10.18	#FF0000	11
VACUOLE ORGANIZATION	0.11	16.7	33.55	0.0015	0.088	VPS4(1.15)|VPS16(1.11)	1.15	tst	GO:0007033	VACUOLE ORGANIZATION	12	10	#006600	12

## Sheet: enrich_dimethylformamide_136.8m
term	querySetFraction	geneSetFraction	foldEnrichment	P	FDR	overlapGenes	maxOverlapGeneScore	filename	GOID	formattedLabel	nGenes	size	cluster	id
ARGININE BIOSYNTHETIC PROCESS	0.16	100	63.56	3.1e-17	2.2e-14	ARG3(5.32)|ARG5,6(4.88)|ARG1(4.87)|ORT1(4.19)|ARG4(3.92)|CPA2(3.21)|CPA1(3.11)|ARG2(2.97)|ARG7(2.71)	5.32	tst	GO:0006526	ARGININE BIOSYNTHETIC PROCESS	9	40	#FF00CC	1
ATP EXPORT	0.18	62.5	39.73	3e-15	1.1e-12	VPS25(2.65)|VPS36(2.48)|STP22(2.48)|VPS28(2.41)|SNF8(2.26)|VPS27(2.06)|VPS20(1.99)|DID4(1.97)|BRO1(1.4)|SNF7(1)	2.65	tst	GO:1904669	ATP EXPORT	16	35.76	#33CCFF	2
UBIQUITIN-DEPENDENT PROTEIN CATABOLIC PROCESS VIA THE MULTIVESICULAR BODY SORTING PATHWAY	0.14	61.5	39.11	2.7e-12	6.4e-10	VPS25(2.65)|VPS36(2.48)|STP22(2.48)|VPS28(2.41)|SNF8(2.26)|VPS20(1.99)|DID4(1.97)|SNF7(1)	2.65	tst	GO:0043162	UBIQUITIN-DEPENDENT PROTEIN CATABOLIC PROCESS VIA THE MULTIVESICULAR BODY SORTING PATHWAY	13	28.8	#33CCFF	3
INTRALUMENAL VESICLE FORMATION	0.09	71.4	45.4	1.7e-08	2.9e-06	VPS4(2.49)|VPS20(1.99)|DID4(1.97)|BRO1(1.4)|SNF7(1)	2.49	tst	GO:0070676	INTRALUMENAL VESICLE FORMATION	7	19.64	#33CCFF	4
PROTEIN TARGETING TO VACUOLE	0.16	19.1	12.17	2.6e-08	3.7e-06	VPS25(2.65)|VPS36(2.48)|STP22(2.48)|VPS28(2.41)|SNF8(2.26)|VPS27(2.06)|VPS8(1.45)|VPS9(1.22)|SNX4(1.01)	2.65	tst	GO:0006623	PROTEIN TARGETING TO VACUOLE	47	19.38	#33CCFF	5
LATE ENDOSOME TO VACUOLE TRANSPORT	0.11	37.5	23.84	8.2e-08	9.6e-06	VPS4(2.49)|STP22(2.48)|VPS27(2.06)|VPS20(1.99)|DID4(1.97)|SNF7(1)	2.49	tst	GO:0045324	LATE ENDOSOME TO VACUOLE TRANSPORT	16	18.34	#33CCFF	6
PROTEIN LIPOYLATION	0.07	80	50.85	2.7e-07	2.4e-05	LIP5(2.63)|GCV3(1.65)|AIM22(1.61)|LIP2(1.24)	2.63	tst	GO:0009249	PROTEIN LIPOYLATION	5	17.35	#33CC00	7
PROTEIN TRANSPORT TO VACUOLE INVOLVED IN UBIQUITIN-DEPENDENT PROTEIN CATABOLIC PROCESS VIA THE MULTIVESICULAR BODY SORTING PATHWAY	0.11	31.6	20.07	2.7e-07	2.4e-05	VPS25(2.65)|VPS36(2.48)|VPS28(2.41)|SNF8(2.26)|VPS27(2.06)|BRO1(1.4)	2.65	tst	GO:0043328	PROTEIN TRANSPORT TO VACUOLE INVOLVED IN UBIQUITIN-DEPENDENT PROTEIN CATABOLIC PROCESS VIA THE MULTIVESICULAR BODY SORTING PATHWAY	19	17.35	#9900FF	8
LATE ENDOSOME TO VACUOLE TRANSPORT VIA MULTIVESICULAR BODY SORTING PATHWAY	0.11	30	19.07	3.8e-07	3e-05	VPS4(2.49)|VPS20(1.99)|ELO3(1.94)|VPS8(1.45)|VPS9(1.22)|SNF7(1)	2.49	tst	GO:0032511	LATE ENDOSOME TO VACUOLE TRANSPORT VIA MULTIVESICULAR BODY SORTING PATHWAY	20	17.12	#33CCFF	9
FATTY ACID BIOSYNTHETIC PROCESS	0.09	38.5	24.45	9.4e-07	6.6e-05	MCT1(2.03)|ELO3(1.94)|PPT2(1.66)|HTD2(1.46)|CEM1(1.04)	2.03	tst	GO:0006633	FATTY ACID BIOSYNTHETIC PROCESS	13	16.24	#FF9900	10
PROTEIN RETENTION IN GOLGI APPARATUS	0.07	36.4	23.11	1.7e-05	0.0011	VPS4(2.49)|VPS36(2.48)|VPS27(2.06)|DID4(1.97)	2.49	tst	GO:0045053	PROTEIN RETENTION IN GOLGI APPARATUS	11	13.22	#FFFF00	11
PROTEIN LOCALIZATION TO ENDOSOME	0.05	60	38.14	3.6e-05	0.002	BRO1(1.4)|VPS9(1.22)|SNX4(1.01)	1.4	tst	GO:0036010	PROTEIN LOCALIZATION TO ENDOSOME	5	12.56	#33CCFF	12
PROTEIN MATURATION BY [4FE-4S] CLUSTER TRANSFER	0.05	60	38.14	3.6e-05	0.002	ISA1(2)|ISA2(1.75)|IBA57(1.74)	2	tst	GO:0106035	PROTEIN MATURATION BY [4FE-4S] CLUSTER TRANSFER	5	12.56	#FFCCFF	13
FATTY ACID METABOLIC PROCESS	0.09	17.9	11.35	6e-05	0.003	MCT1(2.03)|ELO3(1.94)|PPT2(1.66)|HTD2(1.46)|CEM1(1.04)	2.03	tst	GO:0006631	FATTY ACID METABOLIC PROCESS	28	12.09	#FF9900	14
IRON-SULFUR CLUSTER ASSEMBLY	0.05	42.9	27.24	0.00012	0.0058	ISA1(2)|ISA2(1.75)|IBA57(1.74)	2	tst	GO:0016226	IRON-SULFUR CLUSTER ASSEMBLY	7	11.38	#FFCCFF	15
CARBON CATABOLITE REPRESSION OF TRANSCRIPTION FROM RNA POLYMERASE II PROMOTER BY GLUCOSE	0.05	37.5	23.84	0.0002	0.0086	VPS25(2.65)|VPS36(2.48)|SNF8(2.26)	2.65	tst	GO:0000433	CARBON CATABOLITE REPRESSION OF TRANSCRIPTION FROM RNA POLYMERASE II PROMOTER BY GLUCOSE	8	10.95	#FF0000	16
ENDOSOME TRANSPORT VIA MULTIVESICULAR BODY SORTING PATHWAY	0.05	33.3	21.19	0.00029	0.012	VPS36(2.48)|VPS28(2.41)|DID4(1.97)	2.48	tst	GO:0032509	ENDOSOME TRANSPORT VIA MULTIVESICULAR BODY SORTING PATHWAY	9	10.59	#33CCFF	17
VACUOLAR TRANSPORT	0.07	17.4	11.05	0.00039	0.015	VPS20(1.99)|DID4(1.97)|BRO1(1.4)|SNF7(1)	1.99	tst	GO:0007034	VACUOLAR TRANSPORT	23	10.33	#33CCFF	18
RETICULOPHAGY	0.05	27.3	17.33	0.00056	0.021	VPS4(2.49)|STP22(2.48)|SNF7(1)	2.49	tst	GO:0061709	RETICULOPHAGY	11	10	#006600	19

## Sheet: enrich_methylamine_6.4mM_190329
term	querySetFraction	geneSetFraction	foldEnrichment	P	FDR	overlapGenes	maxOverlapGeneScore	filename	GOID	formattedLabel	nGenes	size	cluster	id
CHROMATIN REMODELING	0.09	32.6	7.2	5.5e-10	3.9e-07	RSC1(4.44)|YAF9(3.64)|SNF6(3.53)|SNF5(2.81)|SNF2(2.31)|SWC5(1.8)|RSC2(1.74)|HTL1(1.71)|SWR1(1.57)|VPS71(1.55)|SWC3(1.52)|IES6(1.45)|PHO2(1.27)|IES2(1.24)|ARP8(1.01)	4.44	tst	GO:0006338	CHROMATIN REMODELING	46	40	#FF00CC	1
ARGININE BIOSYNTHETIC PROCESS	0.04	66.7	14.73	5.9e-07	0.00021	ARG3(6.4)|ARG1(4.76)|ARG4(1.57)|ARG5,6(1.56)|ORT1(1.53)|ARG2(1.21)	6.4	tst	GO:0006526	ARGININE BIOSYNTHETIC PROCESS	9	24.83	#33CCFF	2
ATP-DEPENDENT CHROMATIN REMODELING	0.04	46.7	10.31	1.6e-06	0.00038	RSC1(4.44)|SNF2(2.31)|RSC2(1.74)|SWR1(1.57)|IES2(1.24)|NPL6(1.15)|ARP8(1.01)	4.44	tst	GO:0043044	ATP-DEPENDENT CHROMATIN REMODELING	15	23.37	#FF00CC	3
VESICLE DOCKING	0.04	54.5	12.05	3e-06	0.00042	TLG2(3.05)|CCZ1(2.11)|VAM7(1.86)|MON1(1.73)|VPS33(1.56)|VAM3(1.18)	3.05	tst	GO:0048278	VESICLE DOCKING	11	23.12	#33CC00	5
HISTONE EXCHANGE	0.04	54.5	12.05	3e-06	0.00042	YAF9(3.64)|TUP1(3.58)|SWC5(1.8)|SWR1(1.57)|VPS71(1.55)|SWC3(1.52)	3.64	tst	GO:0043486	HISTONE EXCHANGE	11	23.12	#FF00CC	4
PROTEIN LOCALIZATION BY THE CVT PATHWAY	0.06	25.6	5.66	5.6e-06	0.00066	TLG2(3.05)|COG8(2.95)|COG6(2.4)|VPS41(2.14)|CCZ1(2.11)|YPT7(1.99)|VAM7(1.86)|MON1(1.73)|TRS85(1.3)|COG7(1.09)	3.05	tst	GO:0032258	PROTEIN LOCALIZATION BY THE CVT PATHWAY	39	22.06	#9900FF	6
REGULATION OF VACUOLE FUSION, NON-AUTOPHAGIC	0.03	55.6	12.27	1.9e-05	0.002	VPS16(3.85)|PEP3(2.46)|VPS41(2.14)|YPT7(1.99)|VPS33(1.56)	3.85	tst	GO:0032889	REGULATION OF VACUOLE FUSION, NON-AUTOPHAGIC	9	19.42	#33CC00	7
GOLGI TO VACUOLE TRANSPORT	0.04	33.3	7.36	2.3e-05	0.002	TLG2(3.05)|APL4(1.96)|VPS33(1.56)|VAM3(1.18)|APM1(1.17)|APM3(1.05)|APS1(1.04)	3.05	tst	GO:0006896	GOLGI TO VACUOLE TRANSPORT	21	19.31	#33CC00	8
MACROAUTOPHAGY	0.06	20.8	4.6	4e-05	0.003	AIM26(2.89)|VPS41(2.14)|CCZ1(2.11)|YPT7(1.99)|VAM7(1.86)|MON1(1.73)|TRS85(1.3)|MAK10(1.21)|PMR1(1.21)|ARF1(1.15)	2.89	tst	GO:0016236	MACROAUTOPHAGY	48	18.37	#9900FF	9
REGULATION OF FUNGAL-TYPE CELL WALL ORGANIZATION	0.04	37.5	8.28	4.3e-05	0.003	BCK1(7.3)|SLT2(5.82)|SSD1(2.42)|SAC7(2.08)|ROM2(1.3)|MSG5(1)	7.3	tst	GO:0060237	REGULATION OF FUNGAL-TYPE CELL WALL ORGANIZATION	16	18.37	#FF9900	10
VACUOLE ORGANIZATION	0.03	41.7	9.2	0.00011	0.007	VPS16(3.85)|PEP3(2.46)|VPS41(2.14)|VPS33(1.56)|ENV11(1.53)	3.85	tst	GO:0007033	VACUOLE ORGANIZATION	12	16.35	#FFFF00	11
PROTEIN TARGETING TO VACUOLE	0.05	19.1	4.23	0.0002	0.012	VPS16(3.85)|VPS41(2.14)|CCZ1(2.11)|MON1(1.73)|VPS33(1.56)|VPS71(1.55)|VID24(1.36)|STP22(1.25)|APM3(1.05)	3.85	tst	GO:0006623	PROTEIN TARGETING TO VACUOLE	47	15.13	#FFCCFF	12
INTRACELLULAR PROTEIN TRANSPORT	0.07	14.8	3.27	0.00023	0.012	VPS16(3.85)|TLG2(3.05)|PEP3(2.46)|VPS41(2.14)|APL4(1.96)|VAM7(1.86)|VPS33(1.56)|VAM3(1.18)|APM1(1.17)|ARF1(1.15)|APM3(1.05)|APS1(1.04)	3.85	tst	GO:0006886	INTRACELLULAR PROTEIN TRANSPORT	81	14.98	#33CC00	13
NUCLEOSOME DISASSEMBLY	0.02	50	11.05	0.00025	0.012	RSC1(4.44)|RSC2(1.74)|HTL1(1.71)|NPL6(1.15)	4.44	tst	GO:0006337	NUCLEOSOME DISASSEMBLY	8	14.98	#FF00CC	14
VESICLE-MEDIATED TRANSPORT	0.08	12.9	2.84	0.00052	0.024	TLG2(3.05)|PEP3(2.46)|VPS41(2.14)|CCZ1(2.11)|YPT7(1.99)|APL4(1.96)|VPS33(1.56)|VAM3(1.18)|APM1(1.17)|ARF1(1.15)|TVP38(1.15)|APM3(1.05)|APS1(1.04)	3.05	tst	GO:0016192	VESICLE-MEDIATED TRANSPORT	101	13.42	#33CC00	16
VACUOLE FUSION, NON-AUTOPHAGIC	0.04	25	5.52	0.00054	0.024	VPS16(3.85)|PEP3(2.46)|VPS41(2.14)|VAM7(1.86)|VPS33(1.56)|VAM3(1.18)	3.85	tst	GO:0042144	VACUOLE FUSION, NON-AUTOPHAGIC	24	13.42	#FF0000	15
FUNGAL-TYPE CELL WALL CHITIN BIOSYNTHETIC PROCESS	0.02	40	8.84	0.00069	0.028	CHS7(4.16)|SKT5(3.26)|CHS3(2.52)|CHS6(2.08)	4.16	tst	GO:0034221	FUNGAL-TYPE CELL WALL CHITIN BIOSYNTHETIC PROCESS	10	12.97	#006600	17
PROTEIN PROCESSING	0.02	36.4	8.03	0.001	0.039	RIM20(1.52)|RIM13(1.19)|DFG16(1.18)|RIM8(1.09)	1.52	tst	GO:0016485	PROTEIN PROCESSING	11	12.23	#009999	19
MRNA 3'-END PROCESSING	0.02	36.4	8.03	0.001	0.039	CDC73(1.99)|THO2(1.96)|RTF1(1.62)|RTT103(1.2)	1.99	tst	GO:0031124	MRNA 3'-END PROCESSING	11	12.23	#FF00CC	18
REGULATION OF CYTOKINESIS	0.02	50	11.05	0.0016	0.053	FIR1(1.99)|SLI15(1.41)|VRP1(1.06)	1.99	tst	GO:0032465	REGULATION OF CYTOKINESIS	6	11.48	#993300	22
FUNGAL-TYPE CELL WALL BIOGENESIS	0.02	33.3	7.36	0.0015	0.053	SLT2(5.82)|RIM101(1.73)|UTH1(1.39)|RIM21(1.22)	5.82	tst	GO:0009272	FUNGAL-TYPE CELL WALL BIOGENESIS	12	11.48	#CCCC00	21
CHROMATIN ORGANIZATION	0.07	12.6	2.79	0.0016	0.053	RSC1(4.44)|YAF9(3.64)|SWC5(1.8)|RSC2(1.74)|SWR1(1.57)|VPS71(1.55)|SWC3(1.52)|IES2(1.24)|LGE1(1.23)|NPL6(1.15)|SGF29(1.07)	4.44	tst	GO:0006325	CHROMATIN ORGANIZATION	87	11.48	#FF00CC	20
TRANSCRIPTION ELONGATION FROM RNA POLYMERASE II PROMOTER	0.04	17.5	3.87	0.0018	0.055	RSC1(4.44)|CDC73(1.99)|THO2(1.96)|RSC2(1.74)|HTL1(1.71)|RTF1(1.62)|NPL6(1.15)	4.44	tst	GO:0006368	TRANSCRIPTION ELONGATION FROM RNA POLYMERASE II PROMOTER	40	11.37	#FF00CC	23
POSITIVE REGULATION OF TRANSCRIPTION ELONGATION FROM RNA POLYMERASE I PROMOTER	0.02	42.9	9.47	0.0028	0.082	CDC73(1.99)|THO2(1.96)|RTF1(1.62)	1.99	tst	GO:2001209	POSITIVE REGULATION OF TRANSCRIPTION ELONGATION FROM RNA POLYMERASE I PROMOTER	7	10.42	#FF00CC	24
REGULATION OF CELL SIZE	0.03	21.7	4.8	0.0031	0.084	SLT2(5.82)|PRS3(3.19)|SKY1(1.61)|PTK2(1.58)|LGE1(1.23)	5.82	tst	GO:0008361	REGULATION OF CELL SIZE	23	10.36	#6699CC	26
ESTABLISHMENT OF CELL POLARITY	0.03	21.7	4.8	0.0031	0.084	BCK1(7.3)|SPA2(1.82)|ROM2(1.3)|PEA2(1.29)|GIC1(1.05)	7.3	tst	GO:0030010	ESTABLISHMENT OF CELL POLARITY	23	10.36	#CC99CC	25
BIPOLAR CELLULAR BUD SITE SELECTION	0.02	26.7	5.89	0.0037	0.097	SPA2(1.82)|END3(1.41)|PEA2(1.29)|VRP1(1.06)	1.82	tst	GO:0007121	BIPOLAR CELLULAR BUD SITE SELECTION	15	10	#CCCCFF	27

## Sheet: enrich_ethylamine_10mM_200610__
term	querySetFraction	geneSetFraction	foldEnrichment	P	FDR	overlapGenes	maxOverlapGeneScore	filename	GOID	formattedLabel	nGenes	size	cluster	id
FUNGAL-TYPE CELL WALL CHITIN BIOSYNTHETIC PROCESS	0.08	40	28.98	6.4e-06	0.0045	CHS3(2.34)|CHS7(1.59)|CHS6(1.54)|SKT5(1.16)	2.34	tst	GO:0034221	FUNGAL-TYPE CELL WALL CHITIN BIOSYNTHETIC PROCESS	10	40	#FF00CC	1
CONJUGATION WITH CELLULAR FUSION	0.06	30	21.73	0.00028	0.098	CCW12(2.4)|CHS5(1.7)|FPS1(1.51)	2.4	tst	GO:0000747	CONJUGATION WITH CELLULAR FUSION	10	10	#33CCFF	2

## Sheet: enrich_formamide_444mM_200610__
term	querySetFraction	geneSetFraction	foldEnrichment	P	FDR	overlapGenes	maxOverlapGeneScore	filename	GOID	formattedLabel	nGenes	size	cluster	id
UBIQUITIN-DEPENDENT PROTEIN CATABOLIC PROCESS VIA THE MULTIVESICULAR BODY SORTING PATHWAY	0.09	61.5	24.23	1.5e-10	1e-07	VPS20(2.61)|VPS28(2.21)|SNF7(1.94)|VPS36(1.78)|SNF8(1.65)|STP22(1.58)|VPS25(1.54)|DOA4(1.2)	2.61	tst	GO:0043162	UBIQUITIN-DEPENDENT PROTEIN CATABOLIC PROCESS VIA THE MULTIVESICULAR BODY SORTING PATHWAY	13	40	#FF00CC	1
ATP EXPORT	0.09	50	19.68	1.4e-09	4.9e-07	VPS20(2.61)|VPS28(2.21)|SNF7(1.94)|VPS36(1.78)|SNF8(1.65)|STP22(1.58)|VPS25(1.54)|DOA4(1.2)	2.61	tst	GO:1904669	ATP EXPORT	16	36.59	#FF00CC	2
HISTONE EXCHANGE	0.07	54.5	21.47	9.5e-08	2.2e-05	YAF9(2.66)|ARP6(1.8)|SWC3(1.79)|SWR1(1.5)|VPS71(1.29)|SWC5(1.05)	2.66	tst	GO:0043486	HISTONE EXCHANGE	11	28.15	#33CCFF	3
ARGININE BIOSYNTHETIC PROCESS	0.05	55.6	21.87	1.1e-06	0.00019	ARG3(5.08)|CPA2(3.65)|CPA1(3.25)|ARG1(3.02)|ORT1(1.23)	5.08	tst	GO:0006526	ARGININE BIOSYNTHETIC PROCESS	9	23.38	#33CC00	4
CHROMATIN REMODELING	0.1	19.6	7.7	1.5e-06	0.00021	HTZ1(2.99)|HTL1(2.72)|YAF9(2.66)|ARP6(1.8)|SWC3(1.79)|RSC2(1.75)|SWR1(1.5)|VPS71(1.29)|SWC5(1.05)	2.99	tst	GO:0006338	CHROMATIN REMODELING	46	23.18	#33CCFF	5
TRANSCRIPTION ELONGATION FROM RNA POLYMERASE II PROMOTER	0.09	20	7.87	5e-06	0.00059	NPL6(4.09)|BUR2(2.95)|HTL1(2.72)|MFT1(2.46)|THO2(2.25)|RSC2(1.75)|CDC73(1.53)|PAF1(1.24)	4.09	tst	GO:0006368	TRANSCRIPTION ELONGATION FROM RNA POLYMERASE II PROMOTER	40	20.93	#33CCFF	6
RNA POLYMERASE II PREINITIATION COMPLEX ASSEMBLY	0.05	41.7	16.4	6.5e-06	0.00066	SRB2(2.86)|SIN4(2.19)|CSE2(1.9)|PGD1(1.43)|GAL11(1.4)	2.86	tst	GO:0051123	RNA POLYMERASE II PREINITIATION COMPLEX ASSEMBLY	12	20.69	#9900FF	7
CHROMATIN ORGANIZATION	0.12	12.8	5.04	7.9e-06	0.0007	SPT4(4.62)|NPL6(4.09)|HTZ1(2.99)|YAF9(2.66)|HFI1(2.33)|ARP6(1.8)|SWC3(1.79)|RSC2(1.75)|SWR1(1.5)|VPS71(1.29)|SWC5(1.05)	4.62	tst	GO:0006325	CHROMATIN ORGANIZATION	86	20.56	#33CCFF	8
POSITIVE REGULATION OF TRANSCRIPTION ELONGATION FROM RNA POLYMERASE I PROMOTER	0.04	57.1	22.5	1.3e-05	0.00091	SPT4(4.62)|THO2(2.25)|CDC73(1.53)|PAF1(1.24)	4.62	tst	GO:2001209	POSITIVE REGULATION OF TRANSCRIPTION ELONGATION FROM RNA POLYMERASE I PROMOTER	7	19.98	#33CCFF	10
INTRALUMENAL VESICLE FORMATION	0.04	57.1	22.5	1.3e-05	0.00091	VPS20(2.61)|SNF7(1.94)|VPS4(1.36)|DOA4(1.2)	2.61	tst	GO:0070676	INTRALUMENAL VESICLE FORMATION	7	19.98	#FF00CC	9
MRNA PROCESSING	0.1	15	5.91	1.5e-05	0.00097	SPT4(4.62)|MFT1(2.46)|THO2(2.25)|PAT1(2.14)|LSM1(2.03)|ECM2(1.52)|DHH1(1.43)|LEA1(1.33)|CBC2(1.19)	4.62	tst	GO:0006397	MRNA PROCESSING	60	19.84	#FF9900	11
REGULATION OF TRANSCRIPTION BY RNA POLYMERASE II	0.12	11.2	4.42	2.8e-05	0.0017	HTZ1(2.99)|BUR2(2.95)|SRB2(2.86)|SOH1(2.36)|HFI1(2.33)|GCN4(2.2)|SNF4(2.03)|CSE2(1.9)|PGD1(1.43)|GAL11(1.4)|PAF1(1.24)	2.99	tst	GO:0006357	REGULATION OF TRANSCRIPTION BY RNA POLYMERASE II	98	18.65	#9900FF	12
REGULATION OF TRANSCRIPTION-COUPLED NUCLEOTIDE-EXCISION REPAIR	0.03	60	23.62	0.00015	0.0077	SPT4(4.62)|CDC73(1.53)|PAF1(1.24)	4.62	tst	GO:0090262	REGULATION OF TRANSCRIPTION-COUPLED NUCLEOTIDE-EXCISION REPAIR	5	15.26	#33CCFF	14
POST-CHAPERONIN TUBULIN FOLDING PATHWAY	0.03	60	23.62	0.00015	0.0077	CIN2(2.15)|CIN1(1.55)|ALF1(1.15)	2.15	tst	GO:0007023	POST-CHAPERONIN TUBULIN FOLDING PATHWAY	5	15.26	#FFFF00	13
LATE ENDOSOME TO VACUOLE TRANSPORT	0.04	25	9.84	0.00056	0.026	VPS20(2.61)|SNF7(1.94)|STP22(1.58)|VPS4(1.36)	2.61	tst	GO:0045324	LATE ENDOSOME TO VACUOLE TRANSPORT	16	12.54	#FF00CC	15
NUCLEOSOME DISASSEMBLY	0.03	37.5	14.76	0.00081	0.033	NPL6(4.09)|HTL1(2.72)|RSC2(1.75)	4.09	tst	GO:0006337	NUCLEOSOME DISASSEMBLY	8	12.01	#33CCFF	17
CARBON CATABOLITE REPRESSION OF TRANSCRIPTION FROM RNA POLYMERASE II PROMOTER BY GLUCOSE	0.03	37.5	14.76	0.00081	0.033	VPS36(1.78)|SNF8(1.65)|VPS25(1.54)	1.78	tst	GO:0000433	CARBON CATABOLITE REPRESSION OF TRANSCRIPTION FROM RNA POLYMERASE II PROMOTER BY GLUCOSE	8	12.01	#9900FF	16
PROTEIN TARGETING TO VACUOLE	0.07	12.8	5.03	0.0011	0.041	VPS28(2.21)|VPS36(1.78)|SNF8(1.65)|STP22(1.58)|VPS25(1.54)|VPS71(1.29)	2.21	tst	GO:0006623	PROTEIN TARGETING TO VACUOLE	47	11.55	#FF00CC	18
PROTEIN TRANSPORT TO VACUOLE INVOLVED IN UBIQUITIN-DEPENDENT PROTEIN CATABOLIC PROCESS VIA THE MULTIVESICULAR BODY SORTING PATHWAY	0.04	21.1	8.29	0.0011	0.042	VPS28(2.21)|VPS36(1.78)|SNF8(1.65)|VPS25(1.54)	2.21	tst	GO:0043328	PROTEIN TRANSPORT TO VACUOLE INVOLVED IN UBIQUITIN-DEPENDENT PROTEIN CATABOLIC PROCESS VIA THE MULTIVESICULAR BODY SORTING PATHWAY	19	11.53	#FFCCFF	19
LATE ENDOSOME TO VACUOLE TRANSPORT VIA MULTIVESICULAR BODY SORTING PATHWAY	0.04	20	7.87	0.0014	0.049	VPS20(2.61)|ELO3(2.53)|SNF7(1.94)|VPS4(1.36)	2.61	tst	GO:0032511	LATE ENDOSOME TO VACUOLE TRANSPORT VIA MULTIVESICULAR BODY SORTING PATHWAY	20	11.19	#FF0000	20
INTRA-GOLGI VESICLE-MEDIATED TRANSPORT	0.03	30	11.81	0.0017	0.051	YPT6(2.85)|COG1(1.87)|COG8(1.18)	2.85	tst	GO:0006891	INTRA-GOLGI VESICLE-MEDIATED TRANSPORT	10	11.08	#006600	22
STRESS GRANULE ASSEMBLY	0.03	30	11.81	0.0017	0.051	MFT1(2.46)|THO2(2.25)|DHH1(1.43)	2.46	tst	GO:0034063	STRESS GRANULE ASSEMBLY	10	11.08	#009999	23
DEADENYLATION-DEPENDENT DECAPPING OF NUCLEAR-TRANSCRIBED MRNA	0.03	30	11.81	0.0017	0.051	PAT1(2.14)|LSM1(2.03)|DHH1(1.43)	2.14	tst	GO:0000290	DEADENYLATION-DEPENDENT DECAPPING OF NUCLEAR-TRANSCRIBED MRNA	10	11.08	#FF9900	21
MRNA 3'-END PROCESSING	0.03	27.3	10.74	0.0023	0.063	THO2(2.25)|CDC73(1.53)|PAF1(1.24)	2.25	tst	GO:0031124	MRNA 3'-END PROCESSING	11	10.6	#33CCFF	24
RETICULOPHAGY	0.03	27.3	10.74	0.0023	0.063	SNF7(1.94)|STP22(1.58)|VPS4(1.36)	1.94	tst	GO:0061709	RETICULOPHAGY	11	10.6	#CCCC00	25
NEGATIVE REGULATION OF TRANSCRIPTION BY RNA POLYMERASE II	0.09	8.2	3.21	0.0031	0.083	GCN4(2.2)|SIN4(2.19)|CSE2(1.9)|GAL80(1.48)|PGD1(1.43)|GAL11(1.4)|PAF1(1.24)|GCR2(1.15)	2.2	tst	GO:0000122	NEGATIVE REGULATION OF TRANSCRIPTION BY RNA POLYMERASE II	98	10	#9900FF	26

## Sheet: enrich_ammonium-sulfate_200mM_2
term	querySetFraction	geneSetFraction	foldEnrichment	P	FDR	overlapGenes	maxOverlapGeneScore	filename	GOID	formattedLabel	nGenes	size	cluster	id
THREONINE BIOSYNTHETIC PROCESS	0.07	100	47.66	3.6e-09	2.5e-06	THR1(11.29)|HOM3(4.26)|HOM2(3.21)|HOM6(2.34)|THR4(2.05)	11.29	tst	GO:0009088	THREONINE BIOSYNTHETIC PROCESS	5	40	#FF00CC	1
GOLGI TO VACUOLE TRANSPORT	0.08	28.6	13.62	3e-06	0.001	VPS45(2.87)|VPS53(1.89)|APL6(1.44)|PEP12(1.39)|APM3(1.34)|APS3(1.14)	2.87	tst	GO:0006896	GOLGI TO VACUOLE TRANSPORT	21	22.33	#33CCFF	2
POSITIVE REGULATION OF DNA-TEMPLATED TRANSCRIPTION, ELONGATION	0.04	60	28.59	8.6e-05	0.01	CTK1(1.99)|CTK3(1.73)|SPT4(1.02)	1.99	tst	GO:0032786	POSITIVE REGULATION OF DNA-TEMPLATED TRANSCRIPTION, ELONGATION	5	15.66	#33CC00	3
PROTEIN TARGETING TO VACUOLE	0.09	14.9	7.1	4.3e-05	0.01	VPS45(2.87)|VPS16(2.85)|VPS1(2.15)|APL6(1.44)|APM3(1.34)|VPS41(1.18)|APS3(1.14)	2.87	tst	GO:0006623	PROTEIN TARGETING TO VACUOLE	47	15.66	#9900FF	4
RNA POLYMERASE II PREINITIATION COMPLEX ASSEMBLY	0.05	33.3	15.89	7.8e-05	0.01	DAL81(6.62)|GAL11(3.7)|PGD1(3.21)|SRB2(1.27)	6.62	tst	GO:0051123	RNA POLYMERASE II PREINITIATION COMPLEX ASSEMBLY	12	15.66	#FF9900	5
VACUOLE ORGANIZATION	0.05	33.3	15.89	7.8e-05	0.01	PEP3(4.31)|VPS45(2.87)|VPS16(2.85)|VPS41(1.18)	4.31	tst	GO:0007033	VACUOLE ORGANIZATION	12	15.66	#FFFF00	6
PHOSPHORYLATION	0.14	7.6	3.64	0.00017	0.017	THR1(11.29)|HOM3(4.26)|DBF2(2.61)|PBS2(2.34)|HOG1(2.13)|CTK1(1.99)|PFK1(1.91)|POS5(1.77)|SKY1(1.68)|BUD16(1.48)|PRS3(1.37)	11.29	tst	GO:0016310	PHOSPHORYLATION	144	14.19	#FFCCFF	7
INTRACELLULAR PROTEIN TRANSPORT	0.11	9.9	4.71	0.00024	0.021	PEP3(4.31)|VPS45(2.87)|VPS16(2.85)|APL6(1.44)|PEP12(1.39)|APM3(1.34)|VPS41(1.18)|APS3(1.14)	4.31	tst	GO:0006886	INTRACELLULAR PROTEIN TRANSPORT	81	13.47	#33CCFF	8
CELLULAR AMINO ACID METABOLIC PROCESS	0.05	22.2	10.59	0.00044	0.034	HOM2(3.21)|ARG3(2.69)|HOM6(2.34)|THR4(2.05)	3.21	tst	GO:0006520	CELLULAR AMINO ACID METABOLIC PROCESS	18	12.08	#FF00CC	9
REGULATION OF VACUOLE FUSION, NON-AUTOPHAGIC	0.04	33.3	15.89	0.00068	0.048	PEP3(4.31)|VPS16(2.85)|VPS41(1.18)	4.31	tst	GO:0032889	REGULATION OF VACUOLE FUSION, NON-AUTOPHAGIC	9	11.09	#33CCFF	10
VESICLE-MEDIATED TRANSPORT	0.11	7.9	3.77	0.0011	0.07	PEP3(4.31)|VPS45(2.87)|RVS167(2.24)|APL6(1.44)|PEP12(1.39)|APM3(1.34)|VPS41(1.18)|APS3(1.14)	4.31	tst	GO:0016192	VESICLE-MEDIATED TRANSPORT	101	10	#33CCFF	11

## Sheet: enrich_formaldehyde_333uM_19080
term	querySetFraction	geneSetFraction	foldEnrichment	P	FDR	overlapGenes	maxOverlapGeneScore	filename	GOID	formattedLabel	nGenes	size	cluster	id
DNA REPAIR	0.26	6.9	7.17	2.4e-06	0.0017	SRS2(4.46)|RAD18(2.94)|RAD5(2.14)|SGS1(1.89)|RAD51(1.43)|RAD55(1.29)|RAD27(1.25)|RRD1(1.06)|MUS81(1.03)	4.46	tst	GO:0006281	DNA REPAIR	130	40	#FF00CC	1
DEFENSE RESPONSE TO VIRUS	0.09	60	62.11	8.2e-06	0.0019	SKI3(1.24)|SKI2(1.22)|SKI8(1.2)	1.24	tst	GO:0051607	DEFENSE RESPONSE TO VIRUS	5	39.03	#33CCFF	2
NUCLEAR-TRANSCRIBED MRNA CATABOLIC PROCESS, EXONUCLEOLYTIC, 3'-5'	0.09	60	62.11	8.2e-06	0.0019	SKI3(1.24)|SKI2(1.22)|SKI8(1.2)	1.24	tst	GO:0034427	NUCLEAR-TRANSCRIBED MRNA CATABOLIC PROCESS, EXONUCLEOLYTIC, 3'-5'	5	39.03	#33CCFF	3
NUCLEAR-TRANSCRIBED MRNA CATABOLIC PROCESS, 3'-5' EXONUCLEOLYTIC NONSENSE-MEDIATED DECAY	0.09	37.5	38.82	4.5e-05	0.0063	SKI3(1.24)|SKI2(1.22)|SKI8(1.2)	1.24	tst	GO:0070478	NUCLEAR-TRANSCRIBED MRNA CATABOLIC PROCESS, 3'-5' EXONUCLEOLYTIC NONSENSE-MEDIATED DECAY	8	29.92	#33CCFF	5
DNA TOPOLOGICAL CHANGE	0.09	37.5	38.82	4.5e-05	0.0063	RMI1(1.99)|SGS1(1.89)|MUS81(1.03)	1.99	tst	GO:0006265	DNA TOPOLOGICAL CHANGE	8	29.92	#FF00CC	4
CELLULAR RESPONSE TO DNA DAMAGE STIMULUS	0.23	5.3	5.52	6.5e-05	0.0068	SRS2(4.46)|RAD18(2.94)|RAD5(2.14)|RMI1(1.99)|RAD51(1.43)|RAD55(1.29)|RAD27(1.25)|MUS81(1.03)	4.46	tst	GO:0006974	CELLULAR RESPONSE TO DNA DAMAGE STIMULUS	150	29.33	#FF00CC	6
DNA DUPLEX UNWINDING	0.11	16.7	17.25	6.8e-05	0.0068	SRS2(4.46)|RAD18(2.94)|RAD5(2.14)|SGS1(1.89)	4.46	tst	GO:0032508	DNA DUPLEX UNWINDING	24	29.33	#FF00CC	7
NUCLEAR-TRANSCRIBED MRNA CATABOLIC PROCESS, NON-STOP DECAY	0.09	27.3	28.23	0.00013	0.011	SKI3(1.24)|SKI2(1.22)|SKI8(1.2)	1.24	tst	GO:0070481	NUCLEAR-TRANSCRIBED MRNA CATABOLIC PROCESS, NON-STOP DECAY	11	25.4	#33CCFF	8
RECIPROCAL MEIOTIC RECOMBINATION	0.11	9.5	9.86	0.00063	0.049	RAD51(1.43)|RAD55(1.29)|SKI8(1.2)|MUS81(1.03)	1.43	tst	GO:0007131	RECIPROCAL MEIOTIC RECOMBINATION	42	14.2	#FF00CC	9
HETERODUPLEX FORMATION	0.06	40	41.41	0.00089	0.063	RAD51(1.43)|RAD55(1.29)	1.43	tst	GO:0030491	HETERODUPLEX FORMATION	5	12.36	#FF00CC	10
REGULATION OF MITOTIC METAPHASE/ANAPHASE TRANSITION	0.06	33.3	34.5	0.0013	0.085	CDC26(1.66)|SWM1(1.05)	1.66	tst	GO:0030071	REGULATION OF MITOTIC METAPHASE/ANAPHASE TRANSITION	6	10.04	#33CC00	11
DOUBLE-STRAND BREAK REPAIR	0.09	12.5	12.94	0.0015	0.085	RAD5(2.14)|NUP133(1.53)|RAD51(1.43)	2.14	tst	GO:0006302	DOUBLE-STRAND BREAK REPAIR	24	10	#FF00CC	12

[truncated: 1 more sheets: enrich_4NQO_16.4mM_190801__2021]
